# Supplementary material for: The unmet need for treatment of children with musculoskeletal impairment in Malawi
Source: BMC Pediatr. 2022 Jan 28;22:67. doi: 10.1186/s12887-022-03113-8 (PMC8796456; doi:10.1186/s12887-022-03113-8)
Supplement: Supplementary file 1 — Additional file 1. Appendix: Rapid Assessment of Musculoskeletal Impairment (RAM 1 & RAM 2). [file 12887_2022_3113_MOESM1_ESM.zip]

Archive with 2 entries (2 files):
- RAM 1 (English).pdf
- RAM 2 (English).pdf
